# Supplementary material for: CRISPR-Cas editing technologies for viral-mediated gene therapies of human diseases: Mechanisms, progress, and challenges
Source: Mol Ther Nucleic Acids. 2025 Nov 27;37(1):102786. doi: 10.1016/j.omtn.2025.102786 (PMC12767858; doi:10.1016/j.omtn.2025.102786)
Supplement: Table S1. Ongoing clinical trials using CRISPR/Cas systems [file mmc1.xlsx]

## Sheet: Table S1
Table S1. Ongoing clinical trials using CRISPR/Cas systems. The targeted disease/disorder, NCT clinical trial number, a brief summary of the clinical trial, the program’s sponsor and its primary targets are highlighted.
Blood disorders	NCT title and clinical trial credentials	Brief Summary	Site, year and status	Study primary completion date, plan and testing
Transfusion-dependent β-thalassemia (TDT)	A study evaluating safety and efficacy of CTX001 in patients with Transfusion-Dependent β-Thalassemia. NCT0365567	An open-label, single-arm, multi-site, single-dose Phase 1-3 study in patients with TDT. Autologous CRISPR-Cas9 modified CD34+ hHSPCs using CTX001 gene therapy product.	Vertex 06-03-2018; active, not recruiting	2025-12-08 Experimental: CTX001, autologous CD34+ hHSPCs LV-VSV-G modified with CRISPR/Cas9 at the erythroid lineage-specific enhancer of the BCL11A gene. Patients will receive a single infusion of CTX001 through a venous catheter. The trial is ongoing, and data will be updated as more participants are followed.
Subjects with β-thalassemia (TDT) mutations	iHSCs with the gene correction of HBB in subjects with β-thalassemia mutations. NCT0372832	An open-label, single arm Phase 1 study to examine the safety and efficacy of the gene correction of HBB in patient-specific iHSCs using CRISPR product, HBB HSC-01.	Allife Medical Science 07-01-2019; unknown status	2022-10-12 Experimental: iHSCs genetically modified using LV-VSV-G carrying CRISPR/Cas. Participants will receive a single infusion of HBB HSC-01 through an intravenous injection. The trial is completed; however, no results posted for this study.
Hereditary angioedema (HAE)	NTLA-2002 in adult subjects with hereditary angioedema (HAE) (program, NTLA-2002). NCT0512083	Phase 1/2 study evaluating safety, tolerability, PD and PK of NTLA-2002 gene therapy product in subjects with HAE.	Intellia Therapeutics 08-03-2021; active, not recruiting	2026-03-31 Experimental: LNP-based CRISPR/Cas9 gene editing system delivered by central IV injection. The subjects assigned to one of three dose-escalating cohorts. The trial is ongoing, and data will be updated as more patients are followed.
Severe Sickle Cell Disease (SCD)	Transplantation of CRISPR-modified CD34+ hHSPCs (CRISPR_SCD001) in patients with Severe Sickle Cell Disease. NCT0477453	An open label, non-randomized, phase 1/2 clinical trial of a single injection of sickle-allele modified CD34+ HSPCs in subjects 12 years old and older with severe SCD.	UCLA 9-18-2024; recruiting	2028-03-01 Experimental: CRISPR_SCD001 (RNP-based gene therapy product) is administered by IV infusion following myeloablative conditioning with busulfan. The trial is ongoing, and data will be updated as more patients are followed.
Relapsed T-Cell Acute Lymphoblastic Leukemia	CRISPR base-edited CAR7 T cells for Relapsed T-Cell Acute Lymphoblastic Leukemia. NCT05397184	This is a single-arm, open-label, Phase 1 clinical trial evaluating the safety of edited cells in three children with relapsed leukemia.	UCL London, UK 12-02-2024; not recruiting	2028-09-15 Experimental: LV-VSV-G CRISPR- Base-Edited CAR7 T Cells were administered by IV infusion following myeloablative conditioning with busulfan. The trial is ongoing, and data will be updated as more patients are followed.
Severe Sickle Cell Disease (SCD)	A study evaluating the safety& efficacy of EDIT-301 gene therapy product in subjects with SCD (RUBY-trial). Editas Medicine. NCT04853576	This is a Phase 1/2, open-label, single-arm clinical trial investigating the safety& efficacy of EDIT-301 as a single-unit dose for autologous HSCT in subjects with severe SCD.	Editas Medicine, 1-31-2025; active, not recruiting	2028-01-31 Experimental: Administered by IV infusion after myeloablative conditioning. g-globin induction, for EDIT-301 is achieved through AsCas12a RNP-mediated editing of the distal CCAAT-box of the HBG1 and HBG2 promoters. EDIT-301 was well tolerated and demonstrated a safety profile consistent with myeloablative conditioning by the four patients.
Severe Sickle Cell Disease (SCD)	A study evaluating the safety& efficacy of BEAM-101 in patients with Severe Sickle Cell Disease (BEACON-trial). NCT05456880	This is an open-label, single-arm, Phase 1/2 clinical trial examining the safety and efficacy of the administration of autologous base edited CD34+ HSPCs (BEAM-101 gene therapy product).	Beam Therapeutics, 01-10-2025; recruiting	2027-02-01. Experimental: A Phase 1/2 study evaluating the safety and efficacy of a single dose of autologous CD34+ base edited HSCT cells (BEAM-101) (RNP-electroporated) in patients with severe SCD. Beam reported positive safety& efficacy data in 17 subjects. However, the company has recently reported the death of a patient in this clinical trial (see in the main text).
Familial Hypercholesterolemia and Cardio-vascular Disease	A study of VERVE-101 in patients with familial hypercholesterolemia and cardiovascular disease. NCT05398029	An open-label, Phase 1b, single-ascending dose study that aims to evaluate the safety of VERVE-101 in patients with heterozygous familial HeFH, ASCVD, and uncontrolled hypercholesterolemia.	Verve Therapeutics,7-5-2022; completed	2025-02-14. Experimental: A Phase 1b study designed to deliver BE- agents by employing LNP particles for knock out of PCSK9 gene in patients with HeFH. Good safety and pharmacodynamic data. However, safety concerns led to halt the study and focus on a follow-up product, VERVE-102, which aims to address the side effects of VERVE-101.
CNS
Hereditary Transthyretin Amyloidosis with Polyneuropathy and with Transthyretin Amyloidosis-Related Cardiomyopathy	A study to evaluate safety, tolerability, PD and PK of NTLA-2001 in patients with hereditary transthyretin amyloidosis. NCT04601051	This study will examine the safety, tolerability, PK, and PD of NTLA 2001 in subjects with hereditary trans-thyretin amyloidosis with polyneuropathy (ATTRv-PN) and patients with heredita-ry transthyretin amyloidosis with cardiomyopathy or wild type cardiomyopathy (ATTRwt-CM)	Intellia Therapeutics, 5-1-25; active, not recruiting	2026-08-01. Experimental: For ATTR-CM participants: part 1, an open-label, single-ascending dose study aimed to identify the optimal dose (to be proposed for part 2). Part 2- dose expansion study; an open-label to further evaluate the effect of NTLA-2001 on cardiac measures, and obtain additional safety data. The data suggested that the study is effective and safe. However, the complete safety, t…
Rett Syndrome	Personalized MECP2- gene therapy using CRISPR/Cas9 technology coupled to AAV-mediated delivery in 3D cell culture and KI mice. NCT05740761	The study aims to validate CRISPR/Cas9-based gene editing combined with AAV- delivery for correction of the most common MECP2 mutations both in-vitro and in-vivo.	University of Siena, 3-1-2021; unknown status	2026-05-01. Clinical trial/phase unknown. Experimental: Testing of gene editing efficiency in-vitro in human cellular models derived from patients. The therapeutic transgene is delivered by adeno-associated vector. The trial is ongoing, and data will be updated as more patients are followed.
Mecp2 Duplication Syndrome, a Rare Orphan Disease	A first-in-human (FIH) clinical trial to evaluate the safety, tolerability, and efficacy of a novel CRISPR RNA-editing therapy in patients with Mecp2 Duplication Syndrome, a Rare Orphan Disease (HERO). NCT06615206	An open-label, multiple-dose clinical study to evaluate the safety, tolerability and preliminary efficacy of a single intracerebro-ventricular (ICV) injection of HG204 for the treatment of MDS.	HuidaGene Therapeutics Co., 10-30-2024; recruiting	2026-10-31 Genetic: HG204 trial Phase1/2. Open-label, multiple doses of a single ICV injection of HG204. Experimental: Measured the number of adverse- and serious-adverse events, and dose-limiting toxicities. A single AAV vector to deliver HuidaGene’s proprietary RNA editor, hfCas13Y, and a sgRNA targeting the MECP2 gene. The trial is ongoing, and data will be updated as more patients are followe…
Encephalopathy ages ≥18 months to <8 years of age	A clinical trial of CAP-002 gene therapy in pediatric patients with Syntaxin-Binding Protein 1 (STXBP1) Encephalopathy. NCT06983158	Evaluation of the safety of CAP-002 gene therapy in children with Syntaxin-Binding Protein 1 (STXBP1) Encephalopathy.	Capsida Biotherapeutics, 7-3-2025; suspended	2025-09-01. Experimental: AAV-based antisense oligonucleotide to target STXBP1 gene in children with Encephalopathy. Participants receive a single intravenous infusion of CAP-002. The study is suspended following a death case (see in the text).
Cancers
Subjects with Relapsed or Refractory Multiple Myeloma	A Phase 1, dose- escalating study of the safety& efficacy of anti-BCMA allogeneic CRISPR-Cas9-engineered T cells (CTX120). NCT04244656	This is a single-arm, open-label, Phase 1 clinical trial evaluating the safety and efficacy of CTX120 in subjects with relapsed or refractory multiple myeloma.	CRISPR Therapeutics AG, 01-22-2025; terminated	2024-01-04. Experimental: CTX120 B-cell maturation antigen (BCMA)-directed T-cell immunotherapy comprised of allogeneic T cells LV-VSV-G- genetically modified ex-vivo using CRISPR-Cas9 gene editing components. CTX120 produced encouraging data; however, the study was terminated to improve efficacy and durability of responses.
Advanced Stage Epstein-Barr Virus (EBV) Associated Malignancies	A Phase 1/2 study to investigate the safety of PD-1 knockout EBV-CTL cells for treating EBV (Epstein-Barr virus) positive advanced stage malignancies. NCT03044743	This is a study of CRISPR-Cas9 mediated PD-1 knockout-T cells from autologous origin. Patients are assigned to receive four circles of cell therapy using CRISPR modified cells.	Hospital of Nanjing China, 04-07-2017; unknown status	2022-12-03. Experimental: Programmed cell death protein 1 (PDCD1) gene is knocked out by LV-VSV-G-CRISPR-Cas9 vector and EBV-CTL system ex-vivo (PD-1 Knockout EBV-CTL) from collected peripheral blood lymphocytes (PBLs). No results posted for this study.
Patients with advanced hepatocellular carcinoma (HCC)	Assesses the safety and effect of TACE in combination with autologous PD-1 knockout engineered T cells by percutaneous infusion in patients with advanced HCC. NCT04417764	Evaluate the safety and effect of TACE combined with percutaneous transhepatic PD-1 knockout engineered T cell injection in the subjects with advanced HCC.	Central South University, China, 6-20-2019; unknown status	2024-12-31. Experimental: Transcatheter arterial chemoembolization. The PD-1 knockout engineered T cells are prepared from autologous origin using LV-CRISPR Cas9. The patients receive three cycles of PD-1 knockout engineered T cells infusion by percutaneous fine needle liver puncture in 4-week intervals. No results posted for this study.
Relapsed/refractory hematopoietic malignancies including B-lymphomas (BCLs) & peripheral T-cell lymphomas (PTCLs)	Safety and efficacy of CT125A cells for treatment of relapsed/​refractory CD5+ hematopoietic malignancies. NCT04767308	A clinical trial Phase 1, single-center, single-armed to evaluate the safety and efficacy of fully human anti-CD5 chimeric antigen receptor T cells (CT125A cells) for the treatment of relapsed/refractory CD5+ hematopoietic malignancies.	Huazhong University of Science, China, 12-01-2021; unknown status	2023-12-31 Experimental: Subjects will undergo leukapheresis to isolate peripheral blood mononuclear cells (PBMCs) to manufacture CT125A cells. Concurrently, cyclophosphamide and fludarabine will be administered for the purpose of lymphocytes eradication. After depletion, participants receive one dose treatment with LV-VSV-G-CRISPR/Cas modified CT125A cells by IV-infusion. No results posted for t…
Therapy for B-cell Acute Lymphoblastic Leukaemia (B-ALL)	Phase 1, open label clinical trial using CRISPR-CAR genome edited T cells (PBLTT52CAR19) in relapsed refractory B cell acute lymphoblastic leukaemia. NCT04557436	The Phase 1 study aims to secure remission in children with relapsed/refractory B-ALL by applying PBLTT52CAR19 T cells ahead of programmed allogeneic HSPCs transplantation.	Hospital for Children NHS Foundation Trust, UK, 2020-08-12; completed	2024-03-05. Experimental: PBLTT52CAR19 are allogenic engineered T cells (TT52CAR19 +TCRαβ-) prepared for the treatment of CD19+ B cell leukaemia. The cells have been modified to express anti-CD19 chimeric antigen (CAR19) using a LV-VSV-G-vector for genome editing of CD52 and TRAC loci. The study is completed; however, no results yet posted for this study.
Multiple Myeloma, Melanoma, Synovial Sarcoma, Myxoid and Round Cell Liposarcoma	Phase 1 trial of autologous T cells engineered to express NY-ESO-1 TCR, and CRISPR gene edited to eliminate endogenous TCR and PD-1 (NYCE T Cells). NCT05037669	This is a first-in-human trial proposed to test HLA-A*0201 restricted NY-ESO-1 redirected T cells with edited endogenous T cell receptor and PD-1.	UPenn, 09-05-2018; withdrawn	2020-10-09. Biological: NY-ESO-1 redirected autologous T cells with CRISPR edited endogenous TCR and PD-1 autologous T cells transduced with a LV-VSV-G vector to express NY-ESO-1 and electroporated with CRISPR guide RNA to disrupt expression of endogenous TCRα, TCRβ and PD-1 (NYCE T Cells). The study is withdrawn; no results yet posted for this study.
Leukemia Lymphocytic Acute (ALL) Refractory Lymphoma	A study evaluating the safety of autologous T cells engineered to target CD19, and CRISPR gene edited to eliminate endogenous HPK1 (XYF19 CAR-T Cells). NCT04037566	CD19-specific CAR-T cells with edited endogenous HPK1 (XYF19 CAR-T cells) in patients with relapsed or refractory CD19+ leukemia or lymphoma. A single-center, open-label and single-arm clinical trial.	Xijing Hospital, China, 08-01-2019; unknown status	2024-08-01. Experimental: Autologous T cells engineered to express CD19 by transduction with LV-VSV-G vector, and electroporated with CRISPR sgRNA to disrupt expression of endogenous HPK1 administered by IV infusion. No results posted for this study.
Ovarian Cancer Fallopian Tube Carcinoma Peritoneal Carcinoma	SCT-001 CAR T cells therapy for relapsed and refractory ovarian cancer. NCT06846424	A Phase I, open-label, clinical trial with dose-escalation to evaluate the safety, tolerability and efficacy of SCT-001 CAR-T cell injection in subjects with relapsed and refractory epithelial ovarian, fallopian tube and peritoneal cancer.	Shanghai Gynecologic Oncology, China, 06-01-2025; not yet recruiting	2027-06-01. Experimental: SCT-001 CAR-T cells SCT-001 are autologous-derived CAR-T cell products, which are transduced with CAR targeting TAG-72 into patient’s autologous T cells by LV-VSV-G vector transduction, and knock out of immunosuppressive related genes by CRISPR/Cas9 to enhance the anti-tumor function of CAR-T cells. The study is completed; however, no results posted for this study.
Advanced Breast Cancer, Breast Neoplasm Malignancy	PD-1 knockout anti-MUC1 CAR-T cells in the treatment of advanced breast cancer. NCT05812326	An exploratory study, single-center, open-label with dose-escalation to investigate the safety, tolerability and preliminary efficacy of AJMUC1, PD-1 knockout CAR-T cells targeting aberrantly glycosylated MUC1.	Hospital of Sun Yat-Sen University, China, 05-17-2019; completed	2022-11-16 Experimental: AJMUC1-genetically modified T cell therapeutic product that targets the abnormally glycosylated MUC1 protein. CAR- targeting MUC1 is introduced into autologous T cells by LV-VSV-G vector, so that T cells recognize and destroy MUC1 positive tumor cells. The study is completed; however, no results yet posted for this study.
Rare
Leber Congenital Amaurosis Type 10 (LCA10)	An open-label, single ascending Phase 1/2 study to evaluate the safety, tolerability, and efficacy of EDIT-101 in subjects with LCA10- retinal degeneration caused by mutation c.2991+1655A>G in Intron 26 (IVS26) of the CEP290 Gene ("LCA10-IVS26"). NCT03872479	Evaluate the safety, tolerability and efficacy of single escalating doses of EDIT-101 administered via subretinal injection in participants with LCA10 caused by a mutation involving c.2991+1655A>G in intron 26 of the CEP290 gene ("LCA10-IVS26"). The study dubbed the BRILLIANCE study.	Editas Medicine, 09-26-2019; unknown status	2025-05-23. Experimental: Single dose of EDIT-101 administered by subretinal injection surgery; participants receive a single dose of EDIT-101 (AAV2.5- CRISPR/Cas). The trial showed promising results, with three out of 14 patients demonstrating clinically meaningful improvements in best-corrected visual acuity (BCVA). Although the trial demonstrated proof-of-concept for the approach and safety, t…
Duchenne Muscular Dystrophy (DMD)	An investigator-initiated clinical study evaluating the CRISPR-hfCas12Max gene editing therapy in the treatment of Duchenne Muscular Dystrophy (DMD). NCT06594094	An open-label, multidose dose-escalation study to evaluate the safety of CRISPR gene-editing therapy and its long-lasting effects in DMD patients.	Huida Gene Therapeutics, China and US, 11-06-2024; recruiting	2026-09-30. Experimental: HG302 uses a single AAV vector to deliver the CRISPR- hfCas12Max DNA editing system in the human DMD exon 51 splice donor site with one IV injection. The duration of the study is about 32 weeks for each subject, including a 6-week screening period, enrollment visit, treatment visit, and 26 weeks follow-up.
Infectious
HIV-1 Infected Adults on Stable ART	This is a first-in-human (FIH) study of EBT-101 administered through IV to aviremic HIV-1 infected adults on stable antiretroviral therapy (ART). NCT05144386	This is a FIH, open-label, sequential cohort, single ascending dose (SAD) study of EBT-101 administered IV to aviremic HIV-1 infected adults on stable ART.	Excision Bio Therapeutics, 01-24-2022; completed	EBT-101 is a HIV-1-specific CRISPR/Cas9 gene editing system delivered by AAV2.9 through IV- administration. The EBT-101 clinical trial demonstrated that the treatment is safe but did not achieve a functional cure for HIV.
HIV-infected subjects with hematological malignances	A study to evaluate the safety of transplantation with CRISPR/Cas9 CCR5 gene modified CD34+ HSPCs for patients that develop AIDS and hematological malignances. NCT03164135	Safety and feasibility study of allotrans-plantation of CRISPR/ Cas9 CCR5 gene modified CD34+ HSPCs in HIV-infected subjects with hematological malignances.	Hospital Military Medical Science, China, 05-30-2017; unknown status	CD34+ cells are treated using the LV-VSV-G-CRISPR/Cas9 system to disrupt CCR5 gene. Then, the cells are infused in to infected patients with or without an antiretroviral therapy interruption (ATI). The participants’ blood is collected. The persistence of CCR5 gene disruption in engrafted cells is evaluated. No follow-up report is yet provided.
